# Supplementary material for: Proteolysis Degree of Protein Corona Affect Ultrasound-Induced Sublethal Effects on Saccharomyces cerevisiae: Transcriptomics Analysis and Adaptive Regulation of Membrane Homeostasis
Source: Foods. 2022 Dec 1;11(23):3883. doi: 10.3390/foods11233883 (PMC9735630; doi:10.3390/foods11233883)
Supplement: Supplementary file 1 [file foods-11-03883-s001.zip]

Archive with 1 entries (1 files):
- foods-1900460-supplementary.pdf
